# Supplementary material for: The presence of extracellular microRNAs in the media of cultured Drosophila cells
Source: Sci Rep. 2018 Nov 23;8:17312. doi: 10.1038/s41598-018-35531-z (PMC6251921; doi:10.1038/s41598-018-35531-z)
Supplement: Supplementary file 2 — Supplementary Table S2 [file 41598_2018_35531_MOESM2_ESM.xlsx]

## Sheet: S2_Cell_1
MiRNA	nt	Reads
dme-bantam-3p	23	13431
dme-miR-184-3p	22	7316
dme-miR-8-3p	23	3774
dme-bantam-5p	23	3706
dme-miR-14-3p	22	2560
dme-miR-33-5p	21	1870
dme-miR-9b-5p	23	891
dme-miR-34-5p	24	827
dme-miR-276a-3p	22	696
dme-miR-7-5p	23	456
dme-miR-11-3p	21	392
dme-miR-277-3p	23	372
dme-miR-2a-2-5p	21	329
dme-miR-995-3p	21	316
dme-miR-283-5p	22	198
dme-miR-2b-2-5p	23	195
dme-miR-375-3p	22	190
dme-miR-279-3p	22	185
dme-miR-14-5p	22	184
dme-miR-2b-3p	23	151
dme-miR-9c-5p	22	147
dme-miR-305-3p	23	144
dme-miR-306-5p	22	127
dme-miR-999-3p	22	100
dme-miR-970-3p	21	92
dme-miR-190-5p	24	83
dme-miR-275-3p	23	83
dme-miR-305-5p	23	78
dme-miR-317-3p	24	67
dme-miR-996-3p	22	54
dme-miR-9b-3p	22	46
dme-miR-988-5p	22	43
dme-miR-12-5p	23	38
dme-miR-986-5p	22	38
dme-miR-13b-3p	22	36
dme-miR-10404-5p	22	35
dme-miR-277-5p	21	32
dme-miR-996-5p	22	32
dme-miR-282-5p	24	31
dme-miR-11-5p	22	29
dme-miR-965-5p	23	27
dme-miR-8-5p	22	20
dme-miR-989-5p	23	20
dme-miR-2a-1-5p	22	18
dme-miR-308-5p	22	18
dme-miR-980-3p	22	18
dme-miR-317-5p	22	16
dme-miR-92a-5p	22	15
dme-miR-973-5p	25	15
dme-miR-980-5p	24	14
dme-miR-281-2-5p	22	13
dme-miR-34-3p	23	13
dme-miR-2a-3p	23	11
dme-miR-9381-5p	20	10
dme-miR-9388-3p	22	8
dme-miR-1007-3p	22	7
dme-miR-1012-3p	23	7
dme-miR-4956-5p	22	7
dme-miR-1003-3p	22	6
dme-miR-263a-5p	24	6
dme-miR-275-5p	23	6
dme-miR-313-5p	22	6
dme-miR-4911-3p	22	6
dme-let-7-5p	21	5
dme-miR-13b-2-5p	24	5
dme-miR-184-5p	21	5
dme-miR-289-5p	26	5
dme-miR-306-3p	22	5
dme-miR-998-5p	22	5
dme-miR-9a-5p	23	5
dme-miR-304-5p	23	4
dme-miR-4976-5p	22	4
dme-miR-954-5p	21	4
dme-miR-1002-5p	24	3
dme-miR-1010-5p	21	3
dme-miR-279-5p	26	3
dme-miR-311-5p	23	3
dme-miR-5-5p	23	3
dme-miR-6-3-5p	23	3
dme-miR-9373-3p	21	3
dme-miR-9382-5p	21	3
dme-miR-957-3p	22	3
dme-miR-970-5p	24	3
dme-miR-979-5p	23	3
dme-miR-981-3p	22	3
dme-miR-988-3p	22	3
dme-miR-989-3p	21	3
dme-miR-995-5p	22	3
dme-miR-12-3p	22	2
dme-miR-210-3p	23	2
dme-miR-2279-5p	22	2
dme-miR-2491-3p	18	2
dme-miR-2496-3p	22	2
dme-miR-2496-5p	24	2
dme-miR-274-3p	23	2
dme-miR-274-5p	23	2
dme-miR-278-5p	23	2
dme-miR-310-3p	22	2
dme-miR-311-3p	22	2
dme-miR-318-3p	22	2
dme-miR-3642-3p	22	2
dme-miR-4909-3p	23	2
dme-miR-4942-3p	22	2
dme-miR-4958-5p	22	2
dme-miR-4963-3p	22	2
dme-miR-4985-3p	22	2
dme-miR-9370-3p	22	2
dme-miR-9370-5p	22	2
dme-miR-960-5p	22	2
dme-miR-976-5p	22	2
dme-miR-982-5p	23	2
dme-miR-984-5p	23	2
dme-miR-987-3p	20	2
dme-miR-990-3p	24	2
dme-miR-1001-3p	22	1
dme-miR-1007-5p	23	1
dme-miR-1013-3p	20	1
dme-miR-1016-3p	21	1
dme-miR-11182	22	1
dme-miR-1-3p	22	1
dme-miR-219-3p	22	1
dme-miR-2489-3p	22	1
dme-miR-2501-5p	23	1
dme-miR-281-1-5p	23	1
dme-miR-284-5p	26	1
dme-miR-285-5p	23	1
dme-miR-286-3p	23	1
dme-miR-303-3p	22	1
dme-miR-310-5p	23	1
dme-miR-312-5p	23	1
dme-miR-314-5p	26	1
dme-miR-316-3p	22	1
dme-miR-31a-5p	23	1
dme-miR-33-3p	22	1
dme-miR-3642-5p	22	1
dme-miR-4912-5p	23	1
dme-miR-4919-3p	21	1
dme-miR-4939-3p	21	1
dme-miR-4940-5p	22	1
dme-miR-4941-5p	21	1
dme-miR-4947-5p	23	1
dme-miR-4948-5p	22	1
dme-miR-4949-3p	22	1
dme-miR-4956-3p	22	1
dme-miR-4957-3p	21	1
dme-miR-4957-5p	22	1
dme-miR-4958-3p	22	1
dme-miR-4961-5p	22	1
dme-miR-4965-5p	21	1
dme-miR-4969-3p	22	1
dme-miR-4969-5p	24	1
dme-miR-4974-3p	22	1
dme-miR-4979-5p	22	1
dme-miR-4981-3p	21	1
dme-miR-4986-5p	23	1
dme-miR-4987-3p	21	1
dme-miR-6-2-5p	23	1
dme-miR-7-3p	22	1
dme-miR-79-3p	22	1
dme-miR-92b-3p	22	1
dme-miR-92b-5p	23	1
dme-miR-9376-3p	21	1
dme-miR-9377-3p	21	1
dme-miR-9380-3p	22	1
dme-miR-9380-5p	22	1
dme-miR-955-5p	23	1
dme-miR-956-3p	23	1
dme-miR-960-3p	22	1
dme-miR-961-3p	22	1
dme-miR-963-5p	24	1
dme-miR-966-5p	21	1
dme-miR-967-3p	23	1
dme-miR-969-5p	21	1
dme-miR-974-3p	22	1
dme-miR-983-5p	22	1
dme-miR-986-3p	22	1
dme-miR-991-3p	22	1
dme-miR-993-3p	23	1

## Sheet: S2_Cell_2
MiRNA	nt	Reads
dme-miR-184-3p	22	17861
dme-miR-14-3p	22	2273
dme-miR-276a-3p	22	1051
dme-miR-8-3p	23	951
dme-bantam-3p	23	751
dme-miR-34-5p	24	657
dme-bantam-5p	23	607
dme-miR-33-5p	21	446
dme-miR-14-5p	22	422
dme-miR-275-3p	23	421
dme-miR-11-3p	21	216
dme-miR-2b-3p	23	214
dme-miR-317-3p	24	176
dme-miR-279-3p	22	129
dme-miR-9b-5p	23	115
dme-miR-970-3p	21	102
dme-miR-980-5p	24	89
dme-miR-306-5p	22	84
dme-miR-995-3p	21	76
dme-miR-277-3p	23	70
dme-miR-11-5p	22	65
dme-miR-34-3p	23	65
dme-miR-7-5p	23	61
dme-miR-2a-2-5p	21	49
dme-miR-305-3p	23	41
dme-miR-988-3p	22	36
dme-miR-2b-2-5p	23	28
dme-miR-8-5p	22	25
dme-miR-999-3p	22	20
dme-miR-279-5p	26	18
dme-miR-2a-3p	23	16
dme-miR-9c-5p	22	16
dme-miR-965-5p	23	15
dme-miR-996-5p	22	15
dme-miR-275-5p	23	14
dme-miR-9381-5p	20	14
dme-miR-9b-3p	22	14
dme-miR-317-5p	22	11
dme-miR-988-5p	22	11
dme-miR-1012-3p	23	10
dme-miR-281-2-5p	22	10
dme-miR-2a-1-5p	22	10
dme-miR-305-5p	23	10
dme-miR-13b-3p	22	9
dme-miR-190-5p	24	9
dme-miR-4976-5p	22	9
dme-miR-92b-3p	22	9
dme-miR-252-5p	22	8
dme-miR-283-5p	22	8
dme-miR-1000-3p	22	7
dme-miR-2493-3p	23	7
dme-miR-4948-5p	22	7
dme-miR-970-5p	24	7
dme-miR-1003-3p	22	6
dme-miR-306-3p	22	6
dme-miR-313-5p	22	6
dme-miR-318-3p	22	6
dme-miR-9377-3p	21	6
dme-miR-996-3p	22	6
dme-miR-998-5p	22	6
dme-miR-12-5p	23	5
dme-miR-263a-5p	24	5
dme-miR-289-5p	26	5
dme-miR-4958-5p	22	5
dme-miR-184-5p	21	4
dme-miR-278-3p	22	4
dme-miR-281-1-5p	23	4
dme-miR-282-5p	24	4
dme-miR-375-3p	22	4
dme-miR-9388-3p	22	4
dme-miR-973-5p	25	4
dme-miR-980-3p	22	4
dme-miR-990-3p	24	4
dme-miR-1002-5p	24	3
dme-miR-263b-3p	22	3
dme-miR-277-5p	21	3
dme-miR-308-5p	22	3
dme-miR-310-3p	22	3
dme-miR-310-5p	23	3
dme-miR-4956-5p	22	3
dme-miR-4963-3p	22	3
dme-miR-9371-5p	22	3
dme-miR-9376-3p	21	3
dme-miR-9381-3p	22	3
dme-miR-954-5p	21	3
dme-miR-1003-5p	21	2
dme-miR-13b-2-5p	24	2
dme-miR-2496-5p	24	2
dme-miR-2c-3p	23	2
dme-miR-4911-3p	22	2
dme-miR-4941-3p	24	2
dme-miR-4948-3p	22	2
dme-miR-4957-3p	21	2
dme-miR-4968-5p	22	2
dme-miR-4973-5p	21	2
dme-miR-4987-5p	23	2
dme-miR-5-5p	23	2
dme-miR-92a-3p	22	2
dme-miR-9376-5p	23	2
dme-miR-9382-3p	22	2
dme-miR-966-5p	21	2
dme-miR-979-5p	23	2
dme-miR-986-3p	22	2
dme-miR-986-5p	22	2
dme-miR-995-5p	22	2
dme-miR-9a-5p	23	2
dme-miR-1006-3p	23	1
dme-miR-1009-3p	23	1
dme-miR-10404-5p	22	1
dme-miR-125-3p	21	1
dme-miR-1-3p	22	1
dme-miR-219-3p	22	1
dme-miR-2489-3p	22	1
dme-miR-2495-3p	24	1
dme-miR-2496-3p	22	1
dme-miR-276b-3p	22	1
dme-miR-280-5p	27	1
dme-miR-281-3p	23	1
dme-miR-286-5p	22	1
dme-miR-304-3p	22	1
dme-miR-307a-3p	23	1
dme-miR-3641-3p	22	1
dme-miR-3641-5p	20	1
dme-miR-3642-5p	22	1
dme-miR-3645-3p	21	1
dme-miR-4913-3p	23	1
dme-miR-4941-5p	21	1
dme-miR-4950-5p	22	1
dme-miR-4954-3p	21	1
dme-miR-4957-5p	22	1
dme-miR-4958-3p	22	1
dme-miR-4962-5p	24	1
dme-miR-4968-3p	22	1
dme-miR-4969-3p	22	1
dme-miR-4969-5p	24	1
dme-miR-4985-3p	22	1
dme-miR-6-3p	22	1
dme-miR-7-3p	22	1
dme-miR-9370-5p	22	1
dme-miR-9373-5p	21	1
dme-miR-9375-3p	22	1
dme-miR-959-5p	21	1
dme-miR-960-3p	22	1
dme-miR-960-5p	22	1
dme-miR-963-5p	24	1
dme-miR-965-3p	22	1
dme-miR-974-3p	22	1
dme-miR-979-3p	21	1
dme-miR-981-5p	22	1
dme-miR-989-3p	21	1
dme-miR-991-3p	22	1
dme-miR-991-5p	22	1
dme-miR-992-5p	22	1

## Sheet: S2_Cell_3
MiRNA	nt	Reads
dme-miR-184-3p	22	13865
dme-miR-14-3p	22	1403
dme-miR-276a-3p	22	867
dme-miR-8-3p	23	792
dme-bantam-3p	23	692
dme-bantam-5p	23	444
dme-miR-34-5p	24	443
dme-miR-33-5p	21	415
dme-miR-275-3p	23	358
dme-miR-14-5p	22	335
dme-miR-2b-3p	23	212
dme-miR-11-3p	21	191
dme-miR-279-3p	22	128
dme-miR-317-3p	24	105
dme-miR-9b-5p	23	95
dme-miR-306-5p	22	85
dme-miR-980-5p	24	76
dme-miR-277-3p	23	75
dme-miR-2a-2-5p	21	70
dme-miR-995-3p	21	64
dme-miR-7-5p	23	62
dme-miR-970-3p	21	57
dme-miR-11-5p	22	54
dme-miR-34-3p	23	49
dme-miR-305-3p	23	42
dme-miR-2b-2-5p	23	23
dme-miR-4948-5p	22	22
dme-miR-8-5p	22	21
dme-miR-988-3p	22	21
dme-miR-996-5p	22	15
dme-miR-9b-3p	22	15
dme-miR-263b-3p	22	13
dme-miR-317-5p	22	12
dme-miR-999-3p	22	12
dme-miR-283-5p	22	11
dme-miR-2a-1-5p	22	11
dme-miR-965-5p	23	11
dme-miR-2a-3p	23	10
dme-miR-305-5p	23	10
dme-miR-1012-3p	23	9
dme-miR-190-5p	24	9
dme-miR-2493-3p	23	9
dme-miR-252-5p	22	9
dme-miR-988-5p	22	9
dme-miR-9c-5p	22	9
dme-miR-281-2-5p	22	8
dme-miR-996-3p	22	8
dme-miR-92b-3p	22	7
dme-miR-263a-5p	24	6
dme-miR-275-5p	23	6
dme-miR-277-5p	21	6
dme-miR-184-5p	21	5
dme-miR-970-5p	24	5
dme-miR-1003-3p	22	4
dme-miR-13b-3p	22	4
dme-miR-281-3p	23	4
dme-miR-282-5p	24	4
dme-miR-318-3p	22	4
dme-miR-995-5p	22	4
dme-miR-1002-5p	24	3
dme-miR-12-5p	23	3
dme-miR-279-5p	26	3
dme-miR-281-1-5p	23	3
dme-miR-4987-5p	23	3
dme-miR-9a-5p	23	3
dme-miR-1000-3p	22	2
dme-miR-10404-5p	22	2
dme-miR-1-3p	22	2
dme-miR-278-3p	22	2
dme-miR-289-5p	26	2
dme-miR-308-5p	22	2
dme-miR-313-5p	22	2
dme-miR-31a-5p	23	2
dme-miR-33-3p	22	2
dme-miR-9381-5p	20	2
dme-miR-9388-3p	22	2
dme-miR-998-5p	22	2
dme-let-7-5p	21	1
dme-miR-100-5p	22	1
dme-miR-1007-3p	22	1
dme-miR-124-3p	23	1
dme-miR-2279-5p	22	1
dme-miR-2496-3p	22	1
dme-miR-2501-5p	23	1
dme-miR-2535b-3p	22	1
dme-miR-283-3p	21	1
dme-miR-2c-3p	23	1
dme-miR-304-5p	23	1
dme-miR-306-3p	22	1
dme-miR-310-3p	22	1
dme-miR-4941-3p	24	1
dme-miR-4956-5p	22	1
dme-miR-4958-5p	22	1
dme-miR-4963-3p	22	1
dme-miR-4965-3p	22	1
dme-miR-4969-5p	24	1
dme-miR-4973-5p	21	1
dme-miR-79-3p	22	1
dme-miR-9372-3p	23	1
dme-miR-9377-3p	21	1
dme-miR-9382-3p	22	1
dme-miR-9382-5p	21	1
dme-miR-9383-5p	22	1
dme-miR-965-3p	22	1
dme-miR-966-5p	21	1
dme-miR-967-5p	21	1
dme-miR-973-5p	25	1
dme-miR-986-5p	22	1
dme-miR-990-3p	24	1

## Sheet: S2_EV_1
MiRNA	nt	Reads
dme-miR-184-3p	22	5307
dme-miR-375-3p	22	1562
dme-bantam-3p	23	330
dme-miR-10-5p	22	280
dme-miR-276a-3p	22	247
dme-miR-9381-5p	20	201
dme-miR-14-5p	22	193
dme-bantam-5p	23	164
dme-miR-34-5p	24	161
dme-miR-8-3p	23	154
dme-miR-33-5p	21	127
dme-miR-124-5p	23	125
dme-miR-989-3p	21	103
dme-miR-277-3p	23	93
dme-miR-9b-5p	23	89
dme-miR-100-3p	22	86
dme-miR-2b-3p	23	78
dme-miR-970-3p	21	78
dme-miR-11-3p	21	74
dme-miR-275-3p	23	74
dme-miR-279-3p	22	61
dme-miR-984-3p	20	59
dme-miR-14-3p	22	58
dme-miR-308-3p	22	58
dme-miR-306-5p	22	54
dme-miR-4949-3p	22	54
dme-miR-2283-5p	23	53
dme-miR-989-5p	23	46
dme-miR-9377-3p	21	42
dme-miR-133-5p	23	41
dme-miR-995-3p	21	41
dme-miR-7-5p	23	36
dme-miR-9370-3p	22	35
dme-miR-312-5p	23	30
dme-miR-4969-5p	24	28
dme-miR-9c-5p	22	28
dme-miR-283-5p	22	26
dme-miR-283-3p	21	25
dme-miR-279-5p	26	24
dme-miR-9379-5p	21	24
dme-miR-313-5p	22	23
dme-miR-4963-3p	22	23
dme-miR-4958-5p	22	20
dme-miR-317-3p	24	19
dme-miR-9372-5p	24	19
dme-miR-988-5p	22	19
dme-miR-92a-5p	22	18
dme-miR-316-3p	22	17
dme-miR-2491-5p	22	15
dme-miR-2494-3p	24	15
dme-miR-2500-3p	22	15
dme-miR-2c-5p	25	15
dme-miR-305-3p	23	14
dme-miR-957-3p	22	14
dme-miR-277-5p	21	13
dme-miR-4982-5p	21	13
dme-miR-984-5p	23	13
dme-miR-190-3p	22	12
dme-miR-986-5p	22	12
dme-miR-190-5p	24	11
dme-miR-307a-3p	23	11
dme-miR-263a-5p	24	10
dme-miR-289-5p	26	10
dme-miR-317-5p	22	10
dme-miR-9372-3p	23	10
dme-miR-1000-3p	22	9
dme-miR-281-3p	23	9
dme-miR-307b-5p	22	9
dme-miR-927-3p	22	9
dme-miR-954-3p	21	9
dme-miR-1010-5p	21	8
dme-miR-11182	22	8
dme-miR-3645-5p	21	8
dme-miR-954-5p	21	8
dme-miR-1003-5p	21	7
dme-miR-979-5p	23	7
dme-miR-932-5p	22	6
dme-miR-999-3p	22	6
dme-miR-1-3p	22	5
dme-miR-280-5p	27	5
dme-miR-282-5p	24	5
dme-miR-31b-5p	22	5
dme-miR-4947-5p	23	5
dme-miR-4948-5p	22	5
dme-miR-4967-3p	22	5
dme-miR-4983-3p	22	5
dme-miR-8-5p	22	5
dme-miR-965-5p	23	5
dme-miR-990-3p	24	5
dme-miR-996-5p	22	5
dme-miR-iab-8-5p	23	5
dme-let-7-5p	21	4
dme-miR-1004-3p	22	4
dme-miR-12-5p	23	4
dme-miR-2282-3p	22	4
dme-miR-274-3p	23	4
dme-miR-2a-1-5p	22	4
dme-miR-2a-3p	23	4
dme-miR-4916-3p	22	4
dme-miR-4970-5p	22	4
dme-miR-4974-5p	22	4
dme-miR-7-3p	22	4
dme-miR-9380-3p	22	4
dme-miR-9380-5p	22	4
dme-miR-982-5p	23	4
dme-miR-985-3p	22	4
dme-miR-988-3p	22	4
dme-miR-992-3p	22	4
dme-miR-996-3p	22	4
dme-miR-2493-5p	21	3
dme-miR-2497-5p	25	3
dme-miR-281-2-5p	22	3
dme-miR-288-3p	23	3
dme-miR-2b-2-5p	23	3
dme-miR-310-5p	23	3
dme-miR-4952-5p	23	3
dme-miR-4962-3p	23	3
dme-miR-4984-5p	25	3
dme-miR-929-3p	21	3
dme-miR-92b-3p	22	3
dme-miR-961-3p	22	3
dme-miR-966-5p	21	3
dme-miR-973-5p	25	3
dme-miR-980-3p	22	3
dme-miR-995-5p	22	3
dme-miR-9a-5p	23	3
dme-miR-1000-5p	21	2
dme-miR-1003-3p	22	2
dme-miR-1004-5p	23	2
dme-miR-1006-3p	23	2
dme-miR-1016-3p	21	2
dme-miR-10404-5p	22	2
dme-miR-11-5p	22	2
dme-miR-125-5p	22	2
dme-miR-133-3p	22	2
dme-miR-13b-3p	22	2
dme-miR-193-5p	22	2
dme-miR-2280-5p	22	2
dme-miR-2495-5p	22	2
dme-miR-2499-3p	24	2
dme-miR-278-3p	22	2
dme-miR-286-5p	22	2
dme-miR-2a-2-5p	21	2
dme-miR-304-5p	23	2
dme-miR-305-5p	23	2
dme-miR-309-3p	22	2
dme-miR-318-3p	22	2
dme-miR-34-3p	23	2
dme-miR-4911-3p	22	2
dme-miR-4944-5p	22	2
dme-miR-4954-3p	21	2
dme-miR-4956-5p	22	2
dme-miR-4963-5p	21	2
dme-miR-4964-3p	23	2
dme-miR-4965-3p	22	2
dme-miR-4973-3p	22	2
dme-miR-4978-5p	21	2
dme-miR-4987-5p	23	2
dme-miR-6-3p	22	2
dme-miR-9376-3p	21	2
dme-miR-9378-3p	22	2
dme-miR-9384-5p	22	2
dme-miR-956-5p	24	2
dme-miR-972-5p	21	2
dme-miR-974-3p	22	2
dme-miR-976-5p	22	2
dme-miR-980-5p	24	2
dme-miR-iab-4-3p	24	2
dme-miR-1001-5p	21	1
dme-miR-1010-3p	24	1
dme-miR-1011-3p	23	1
dme-miR-1014-5p	22	1
dme-miR-1015-3p	22	1
dme-miR-10404-3p	22	1
dme-miR-184-5p	21	1
dme-miR-210-5p	23	1
dme-miR-2281-3p	21	1
dme-miR-2493-3p	23	1
dme-miR-252-5p	22	1
dme-miR-263b-3p	22	1
dme-miR-275-5p	23	1
dme-miR-278-5p	23	1
dme-miR-286-3p	23	1
dme-miR-303-3p	22	1
dme-miR-306-3p	22	1
dme-miR-310-3p	22	1
dme-miR-3642-3p	22	1
dme-miR-3642-5p	22	1
dme-miR-3643-3p	22	1
dme-miR-4919-5p	21	1
dme-miR-4941-3p	24	1
dme-miR-4953-3p	23	1
dme-miR-4968-3p	22	1
dme-miR-4977-5p	21	1
dme-miR-4982-3p	22	1
dme-miR-6-3-5p	23	1
dme-miR-929-5p	22	1
dme-miR-92a-3p	22	1
dme-miR-9369-5p	23	1
dme-miR-9371-3p	22	1
dme-miR-9373-3p	21	1
dme-miR-9377-5p	22	1
dme-miR-9382-3p	22	1
dme-miR-960-5p	22	1
dme-miR-965-3p	22	1
dme-miR-967-3p	23	1
dme-miR-970-5p	24	1
dme-miR-971-5p	24	1
dme-miR-975-5p	23	1
dme-miR-977-3p	21	1
dme-miR-991-5p	22	1
dme-miR-994-3p	23	1
dme-miR-997-3p	21	1
dme-miR-998-3p	21	1

## Sheet: S2_EV_2
MiRNA	nt	Reads
dme-miR-184-3p	22	7323
dme-miR-276a-3p	22	2037
dme-miR-9381-5p	20	1811
dme-bantam-3p	23	559
dme-miR-34-5p	24	490
dme-miR-11-3p	21	464
dme-miR-2b-3p	23	406
dme-miR-33-5p	21	321
dme-miR-14-3p	22	300
dme-miR-8-3p	23	279
dme-miR-970-3p	21	236
dme-miR-279-3p	22	201
dme-miR-9377-3p	21	179
dme-miR-995-3p	21	136
dme-miR-275-3p	23	126
dme-miR-9b-5p	23	125
dme-miR-277-3p	23	114
dme-bantam-5p	23	108
dme-miR-4958-5p	22	88
dme-miR-279-5p	26	82
dme-miR-306-5p	22	75
dme-miR-317-3p	24	70
dme-miR-303-3p	22	68
dme-miR-14-5p	22	57
dme-miR-13b-3p	22	56
dme-miR-9378-3p	22	47
dme-miR-8-5p	22	39
dme-let-7-5p	21	28
dme-miR-7-5p	23	28
dme-miR-313-5p	22	27
dme-miR-4963-3p	22	27
dme-miR-2b-2-5p	23	26
dme-miR-305-3p	23	25
dme-miR-92a-5p	22	25
dme-miR-999-3p	22	22
dme-miR-990-3p	24	19
dme-miR-4948-5p	22	15
dme-miR-979-5p	23	15
dme-miR-289-5p	26	14
dme-miR-996-3p	22	13
dme-miR-11-5p	22	12
dme-miR-2a-2-5p	21	12
dme-miR-2a-3p	23	12
dme-miR-4911-3p	22	12
dme-miR-960-5p	22	12
dme-miR-980-5p	24	12
dme-miR-1000-3p	22	11
dme-miR-305-5p	23	11
dme-miR-252-5p	22	10
dme-miR-92a-3p	22	10
dme-miR-988-5p	22	10
dme-miR-9369-5p	23	9
dme-miR-2c-3p	23	8
dme-miR-310-3p	22	8
dme-miR-988-3p	22	8
dme-miR-996-5p	22	8
dme-miR-263a-5p	24	7
dme-miR-4962-5p	24	7
dme-miR-79-5p	23	7
dme-miR-92b-3p	22	7
dme-miR-980-3p	22	7
dme-miR-100-5p	22	6
dme-miR-263b-3p	22	6
dme-miR-310-5p	23	6
dme-miR-278-3p	22	5
dme-miR-281-3p	23	5
dme-miR-4986-5p	23	5
dme-miR-960-3p	22	5
dme-miR-966-5p	21	5
dme-miR-9b-3p	22	5
dme-miR-1016-3p	21	4
dme-miR-190-5p	24	4
dme-miR-281-2-5p	22	4
dme-miR-4984-3p	22	4
dme-miR-965-5p	23	4
dme-miR-995-5p	22	4
dme-miR-998-5p	22	4
dme-miR-1002-5p	24	3
dme-miR-1007-3p	22	3
dme-miR-2493-3p	23	3
dme-miR-283-5p	22	3
dme-miR-2a-1-5p	22	3
dme-miR-317-5p	22	3
dme-miR-318-3p	22	3
dme-miR-34-3p	23	3
dme-miR-4948-3p	22	3
dme-miR-4958-3p	22	3
dme-miR-6-3p	22	3
dme-miR-9376-3p	21	3
dme-miR-9380-3p	22	3
dme-miR-954-5p	21	3
dme-miR-133-3p	22	2
dme-miR-13a-5p	22	2
dme-miR-275-5p	23	2
dme-miR-281-1-5p	23	2
dme-miR-282-5p	24	2
dme-miR-306-3p	22	2
dme-miR-316-3p	22	2
dme-miR-316-5p	22	2
dme-miR-33-3p	22	2
dme-miR-4-5p	24	2
dme-miR-4941-3p	24	2
dme-miR-4951-3p	23	2
dme-miR-4951-5p	21	2
dme-miR-4962-3p	23	2
dme-miR-4965-3p	22	2
dme-miR-4966-3p	22	2
dme-miR-4969-5p	24	2
dme-miR-4970-5p	22	2
dme-miR-4971-5p	22	2
dme-miR-4976-3p	20	2
dme-miR-4976-5p	22	2
dme-miR-6-3-5p	23	2
dme-miR-9388-3p	22	2
dme-miR-959-3p	22	2
dme-miR-965-3p	22	2
dme-miR-967-3p	23	2
dme-miR-970-5p	24	2
dme-miR-973-5p	25	2
dme-miR-986-5p	22	2
dme-miR-989-3p	21	2
dme-miR-991-5p	22	2
dme-miR-9a-5p	23	2
dme-miR-9c-5p	22	2
dme-miR-1003-5p	21	1
dme-miR-100-3p	22	1
dme-miR-1010-3p	24	1
dme-miR-1015-3p	22	1
dme-miR-1016-5p	20	1
dme-miR-10-5p	22	1
dme-miR-11182	22	1
dme-miR-125-3p	21	1
dme-miR-13b-1-5p	25	1
dme-miR-184-5p	21	1
dme-miR-210-3p	23	1
dme-miR-219-3p	22	1
dme-miR-2279-5p	22	1
dme-miR-2282-3p	22	1
dme-miR-2492-3p	23	1
dme-miR-2493-5p	21	1
dme-miR-2499-3p	24	1
dme-miR-2499-5p	24	1
dme-miR-2500-3p	22	1
dme-miR-2501-5p	23	1
dme-miR-277-5p	21	1
dme-miR-286-3p	23	1
dme-miR-286-5p	22	1
dme-miR-2c-5p	25	1
dme-miR-307a-3p	23	1
dme-miR-308-5p	22	1
dme-miR-311-3p	22	1
dme-miR-312-3p	22	1
dme-miR-3642-5p	22	1
dme-miR-375-3p	22	1
dme-miR-4940-3p	22	1
dme-miR-4947-5p	23	1
dme-miR-4949-3p	22	1
dme-miR-4956-3p	22	1
dme-miR-4973-5p	21	1
dme-miR-4977-3p	23	1
dme-miR-4981-3p	21	1
dme-miR-4985-3p	22	1
dme-miR-4986-3p	21	1
dme-miR-6-2-5p	23	1
dme-miR-79-3p	22	1
dme-miR-929-3p	21	1
dme-miR-9370-3p	22	1
dme-miR-9371-5p	22	1
dme-miR-9378-5p	24	1
dme-miR-9379-5p	21	1
dme-miR-9381-3p	22	1
dme-miR-9382-3p	22	1
dme-miR-957-5p	23	1
dme-miR-958-3p	22	1
dme-miR-958-5p	23	1
dme-miR-968-5p	24	1
dme-miR-971-5p	24	1
dme-miR-975-3p	22	1
dme-miR-984-5p	23	1
dme-miR-989-5p	23	1
dme-miR-998-3p	21	1

## Sheet: S2_EV_3
MiRNA	nt	Reads
dme-miR-184-3p	22	5907
dme-miR-9381-5p	20	2754
dme-miR-276a-3p	22	1574
dme-miR-14-3p	22	462
dme-bantam-3p	23	354
dme-miR-9377-3p	21	300
dme-miR-11-3p	21	286
dme-miR-33-5p	21	286
dme-miR-2b-3p	23	279
dme-miR-34-5p	24	261
dme-miR-8-3p	23	247
dme-miR-4958-5p	22	179
dme-miR-970-3p	21	155
dme-miR-279-5p	26	139
dme-miR-303-3p	22	136
dme-miR-275-3p	23	128
dme-miR-279-3p	22	111
dme-miR-9378-3p	22	110
dme-miR-277-3p	23	90
dme-miR-306-5p	22	86
dme-miR-995-3p	21	86
dme-bantam-5p	23	66
dme-miR-990-3p	24	66
dme-miR-289-5p	26	64
dme-miR-317-3p	24	62
dme-miR-313-5p	22	60
dme-miR-9b-5p	23	57
dme-miR-92a-5p	22	37
dme-miR-979-5p	23	37
dme-miR-14-5p	22	36
dme-miR-8-5p	22	30
dme-miR-4963-3p	22	27
dme-miR-960-5p	22	25
dme-miR-305-3p	23	22
dme-miR-4948-5p	22	22
dme-miR-13b-3p	22	20
dme-miR-2a-3p	23	19
dme-miR-4911-3p	22	19
dme-miR-7-5p	23	19
dme-let-7-5p	21	15
dme-miR-1000-3p	22	15
dme-miR-2b-2-5p	23	15
dme-miR-9369-5p	23	15
dme-miR-960-3p	22	15
dme-miR-999-3p	22	15
dme-miR-980-3p	22	14
dme-miR-2c-5p	25	13
dme-miR-310-3p	22	13
dme-miR-11-5p	22	12
dme-miR-282-5p	24	12
dme-miR-283-5p	22	12
dme-miR-995-5p	22	12
dme-miR-278-3p	22	11
dme-miR-996-3p	22	11
dme-miR-305-5p	23	10
dme-miR-310-5p	23	10
dme-miR-4986-5p	23	10
dme-miR-6-3-5p	23	9
dme-miR-79-5p	23	9
dme-miR-92a-3p	22	9
dme-miR-9380-3p	22	9
dme-miR-9b-3p	22	9
dme-miR-252-5p	22	8
dme-miR-263b-3p	22	8
dme-miR-4951-3p	23	8
dme-miR-100-5p	22	7
dme-miR-4962-3p	23	7
dme-miR-4962-5p	24	7
dme-miR-991-5p	22	7
dme-miR-1002-5p	24	6
dme-miR-1016-3p	21	6
dme-miR-2493-3p	23	6
dme-miR-4948-3p	22	6
dme-miR-4970-5p	22	6
dme-miR-133-3p	22	5
dme-miR-1-3p	22	5
dme-miR-184-5p	21	5
dme-miR-190-5p	24	5
dme-miR-275-5p	23	5
dme-miR-277-5p	21	5
dme-miR-317-5p	22	5
dme-miR-92b-3p	22	5
dme-miR-988-3p	22	5
dme-miR-996-5p	22	5
dme-miR-2496-5p	24	4
dme-miR-2a-2-5p	21	4
dme-miR-2c-3p	23	4
dme-miR-316-3p	22	4
dme-miR-318-3p	22	4
dme-miR-4965-3p	22	4
dme-miR-980-5p	24	4
dme-miR-988-5p	22	4
dme-miR-998-5p	22	4
dme-miR-9c-5p	22	4
dme-miR-1012-3p	23	3
dme-miR-281-2-5p	22	3
dme-miR-307b-5p	22	3
dme-miR-4951-5p	21	3
dme-miR-4958-3p	22	3
dme-miR-4968-3p	22	3
dme-miR-4973-5p	21	3
dme-miR-6-3p	22	3
dme-miR-927-5p	22	3
dme-miR-9370-3p	22	3
dme-miR-962-3p	22	3
dme-miR-965-5p	23	3
dme-miR-973-5p	25	3
dme-miR-976-5p	22	3
dme-miR-1000-5p	21	2
dme-miR-1008-3p	21	2
dme-miR-10404-5p	22	2
dme-miR-124-3p	23	2
dme-miR-2491-3p	18	2
dme-miR-2501-3p	22	2
dme-miR-263a-5p	24	2
dme-miR-276b-3p	22	2
dme-miR-281-3p	23	2
dme-miR-34-3p	23	2
dme-miR-3642-5p	22	2
dme-miR-3645-3p	21	2
dme-miR-4941-3p	24	2
dme-miR-4949-3p	22	2
dme-miR-4955-5p	22	2
dme-miR-4971-5p	22	2
dme-miR-4976-5p	22	2
dme-miR-4986-3p	21	2
dme-miR-9376-3p	21	2
dme-miR-9379-5p	21	2
dme-miR-9380-5p	22	2
dme-miR-9381-3p	22	2
dme-miR-954-5p	21	2
dme-miR-964-5p	22	2
dme-miR-965-3p	22	2
dme-miR-968-5p	24	2
dme-miR-985-5p	22	2
dme-miR-998-3p	21	2
dme-miR-9a-5p	23	2
dme-miR-1003-5p	21	1
dme-miR-1007-3p	22	1
dme-miR-10-3p	23	1
dme-miR-10404-3p	22	1
dme-miR-125-5p	22	1
dme-miR-12-5p	23	1
dme-miR-1-5p	22	1
dme-miR-2281-3p	21	1
dme-miR-2281-5p	23	1
dme-miR-2492-3p	23	1
dme-miR-2494-5p	21	1
dme-miR-252-3p	22	1
dme-miR-2535b-3p	22	1
dme-miR-263a-3p	22	1
dme-miR-276b-5p	23	1
dme-miR-280-5p	27	1
dme-miR-282-3p	22	1
dme-miR-2a-1-5p	22	1
dme-miR-303-5p	23	1
dme-miR-306-3p	22	1
dme-miR-307a-3p	23	1
dme-miR-308-5p	22	1
dme-miR-309-5p	22	1
dme-miR-311-3p	22	1
dme-miR-312-3p	22	1
dme-miR-314-5p	26	1
dme-miR-31a-5p	23	1
dme-miR-3-3p	22	1
dme-miR-3641-3p	22	1
dme-miR-4909-3p	23	1
dme-miR-4912-5p	23	1
dme-miR-4917-3p	22	1
dme-miR-4918-5p	24	1
dme-miR-4940-3p	22	1
dme-miR-4947-5p	23	1
dme-miR-4952-3p	21	1
dme-miR-4954-5p	22	1
dme-miR-4956-5p	22	1
dme-miR-4968-5p	22	1
dme-miR-4969-5p	24	1
dme-miR-4973-3p	22	1
dme-miR-4977-3p	23	1
dme-miR-4980-3p	23	1
dme-miR-4981-3p	21	1
dme-miR-4982-5p	21	1
dme-miR-4983-3p	22	1
dme-miR-4987-3p	21	1
dme-miR-92b-5p	23	1
dme-miR-9373-3p	21	1
dme-miR-9379-3p	20	1
dme-miR-9382-5p	21	1
dme-miR-9385-5p	22	1
dme-miR-956-5p	24	1
dme-miR-959-3p	22	1
dme-miR-961-5p	22	1
dme-miR-966-5p	21	1
dme-miR-967-5p	21	1
dme-miR-978-5p	24	1
dme-miR-986-5p	22	1
dme-miR-987-3p	20	1
dme-miR-992-5p	22	1
dme-miR-999-5p	22	1
dme-miR-9a-3p	22	1
